# Supplementary material for: Deep Genotypic Species Delimitation of Aspergillus Section Flavi Isolated from Brazilian Foodstuffs and the Description of Aspergillus annui sp. nov. and Aspergillus saccharicola sp. nov
Source: J Fungi (Basel). 2022 Dec 6;8(12):1279. doi: 10.3390/jof8121279 (PMC9781283; doi:10.3390/jof8121279)
Supplement: Supplementary file 1 [file jof-08-01279-s001.zip]

Archive with 4 entries (4 files):
- Figure S1.pdf
- Table S1.xlsx
- Table S2.xlsx
- Table S3.pdf
