# Supplementary material for: Deep Genotypic Species Delimitation of Aspergillus Section Flavi Isolated from Brazilian Foodstuffs and the Description of Aspergillus annui sp. nov. and Aspergillus saccharicola sp. nov
Source: J Fungi (Basel). 2022 Dec 6;8(12):1279. doi: 10.3390/jof8121279 (PMC9781283; doi:10.3390/jof8121279)
Supplement: Supplementary file 1 [file jof-08-01279-s001.zip › Table S1.xlsx]

## Sheet: Planilha1
					Table S1. Description of the samples from this study. Strains, substrate of origin, haplotypes and GenBank accession numbers.
									GenBank Accession Numbers
					Strain		Substrate	Haplotype	CaM	BenA	RPB2
					1	IT-PNT	Peanuts	H1
					6	IT-PNT	Peanuts	H1
					11	IT-PNT	Peanuts	H1
					13	IT-PNT	Peanuts	H1
					14	IT-PNT	Peanuts	H1
					15	IT-PNT	Peanuts	H1
					17	IT-PNT	Peanuts	H1
					18	IT-PNT	Peanuts	H1
					21	IT-PNT	Peanuts	H1
					23	IT-PNT	Peanuts	H1
					25	IT-PNT	Peanuts	H1
					26	IT-PNT	Peanuts	H1
					168	IT-CSV	Cassava	H1	ON643015	ON642967	ON642919
					209	IT-YMT	Yerba -mate	H1
					214	IT-YMT	Yerba -mate	H1
					215	IT-YMT	Yerba -mate	H1
					230	IT-YMT	Yerba -mate	H1
					231	IT-YMT	Yerba -mate	H1
					232	IT-YMT	Yerba -mate	H1
					233	IT-YMT	Yerba -mate	H1
					234	IT-YMT	Yerba -mate	H1
					237	IT-YMT	Yerba -mate	H1
					238	IT-YMT	Yerba -mate	H1
					244	IT-YMT	Yerba -mate	H1
					245	IT-YMT	Yerba -mate	H1
					246	IT-YMT	Yerba -mate	H1
					247	IT-YMT	Yerba -mate	H1
					248	IT-YMT	Yerba -mate	H1
					249	IT-YMT	Yerba -mate	H1
					337	IT-PPK	Paprika	H1
					47	IT-RIC	Rice	H10	ON643024	ON642976	ON642928
					48	IT-RIC	Rice	H11	ON643025	ON642977	ON642929
					49	IT-RIC	Rice	H12
					78	IT-SGC	Sugarcane	H12	ON643026	ON642978	ON642930
					91	IT-SGC	Sugarcane	H12
					102	IT-SGC	Sugarcane	H12
					103	IT-SGC	Sugarcane	H12
					110	IT-SGC	Sugarcane	H12
					118	IT-SGC	Sugarcane	H12
					267	IT-MZE	Maize	H12
					53	IT-RIC	Rice	H13
					374	IT-BPP	Black pepper	H13	ON643027	ON642979	ON642931
					376	IT-BPP	Black pepper	H13
					54	IT-RIC	Rice	H14
					70	IT-RIC	Rice	H14	ON643028	ON642980	ON642932
					255	IT-MZE	Maize	H14
					257	IT-MZE	Maize	H14
					77	IT-SGC	Sugarcane	H15
					79	IT-SGC	Sugarcane	H15
					81	IT-SGC	Sugarcane	H15
					82	IT-SGC	Sugarcane	H15
					83	IT-SGC	Sugarcane	H15
					84	IT-SGC	Sugarcane	H15
					85	IT-SGC	Sugarcane	H15
					86	IT-SGC	Sugarcane	H15
					87	IT-SGC	Sugarcane	H15
					90	IT-SGC	Sugarcane	H15	ON643029	ON642981	ON642933
					92	IT-SGC	Sugarcane	H15
					94	IT-SGC	Sugarcane	H15
					95	IT-SGC	Sugarcane	H15
					96	IT-SGC	Sugarcane	H15
					97	IT-SGC	Sugarcane	H15
					98	IT-SGC	Sugarcane	H15
					99	IT-SGC	Sugarcane	H15
					101	IT-SGC	Sugarcane	H15
					108	IT-SGC	Sugarcane	H15
					111	IT-SGC	Sugarcane	H15
					113	IT-SGC	Sugarcane	H15
					114	IT-SGC	Sugarcane	H15
					120	IT-SGC	Sugarcane	H15
					176	IT-CSV	Cassava	H15
					259	IT-MZE	Maize	H15
					396	IT-BPP	Black pepper	H15
					88	IT-SGC	Sugarcane	H16
					100	IT-SGC	Sugarcane	H16
					104	IT-SGC	Sugarcane	H16
					105	IT-SGC	Sugarcane	H16
					106	IT-SGC	Sugarcane	H16
					107	IT-SGC	Sugarcane	H16
					109	IT-SGC	Sugarcane	H16
					112	IT-SGC	Sugarcane	H16
					115	IT-SGC	Sugarcane	H16
					116	IT-SGC	Sugarcane	H16
					117	IT-SGC	Sugarcane	H16
					119	IT-SGC	Sugarcane	H16
					121	IT-SGC	Sugarcane	H16	ON643030	ON642982	ON642934
					144	IT-BZN	Brazilian nuts	H16
					89	IT-SGC	Sugarcane	H17
					93	IT-SGC	Sugarcane	H17	ON643031	ON642983	ON642935
					122	IT-BZN	Brazilian nuts	H18
					123	IT-BZN	Brazilian nuts	H18
					124	IT-BZN	Brazilian nuts	H18
					125	IT-BZN	Brazilian nuts	H18
					127	IT-BZN	Brazilian nuts	H18	ON643032	ON642984	ON642936
					129	IT-BZN	Brazilian nuts	H18
					130	IT-BZN	Brazilian nuts	H18
					131	IT-BZN	Brazilian nuts	H18
					132	IT-BZN	Brazilian nuts	H18
					134	IT-BZN	Brazilian nuts	H18
					136	IT-BZN	Brazilian nuts	H18
					137	IT-BZN	Brazilian nuts	H18
					138	IT-BZN	Brazilian nuts	H18
					139	IT-BZN	Brazilian nuts	H18
					143	IT-BZN	Brazilian nuts	H18
					147	IT-BZN	Brazilian nuts	H18
					151	IT-BZN	Brazilian nuts	H18
					153	IT-BZN	Brazilian nuts	H18
					126	IT-BZN	Brazilian nuts	H19
					128	IT-BZN	Brazilian nuts	H19	ON643033	ON642985	ON642937
					141	IT-BZN	Brazilian nuts	H19
					148	IT-BZN	Brazilian nuts	H19
					149	IT-BZN	Brazilian nuts	H19
					19	IT-PNT	Peanuts	H2
					44	IT-RIC	Rice	H2	ON643016	ON642968	ON642920
					50	IT-RIC	Rice	H2
					189	IT-CSV	Cassava	H2
					266	IT-MZE	Maize	H2
					135	IT-BZN	Brazilian nuts	H20	ON643034	ON642986	ON642938
					140	IT-BZN	Brazilian nuts	H21	ON643035	ON642987	ON642939
					142	IT-BZN	Brazilian nuts	H22
					145	IT-BZN	Brazilian nuts	H22	ON643036	ON642988	ON642940
					146	IT-BZN	Brazilian nuts	H22
					152	IT-BZN	Brazilian nuts	H23	ON643037	ON642989	ON642941
					4	IT-PNT	Peanuts	H24
					35	IT-PNT	Peanuts	H24	ON643038	ON642990	ON642942
					154	IT-CSV	Cassava	H25
					157	IT-CSV	Cassava	H25	ON643039	ON642991	ON642943
					155	IT-CSV	Cassava	H26
					158	IT-CSV	Cassava	H26
					159	IT-CSV	Cassava	H26	ON643040	ON642992	ON642944
					160	IT-CSV	Cassava	H26
					161	IT-CSV	Cassava	H26
					162	IT-CSV	Cassava	H26
					163	IT-CSV	Cassava	H26
					164	IT-CSV	Cassava	H26
					165	IT-CSV	Cassava	H26
					343	IT-PPK	Paprika	H26
					373	IT-BPP	Black pepper	H26
					166	IT-CSV	Cassava	H27
					170	IT-CSV	Cassava	H27
					184	IT-CSV	Cassava	H27	ON643041	ON642993	ON642945
					185	IT-CSV	Cassava	H27
					187	IT-CSV	Cassava	H27
					188	IT-CSV	Cassava	H27
					174	IT-CSV	Cassava	H28	ON643042	ON642994	ON642946
					175	IT-CSV	Cassava	H29	ON643043	ON642995	ON642947
					7	IT-PNT	Peanuts	H3
					8	IT-PNT	Peanuts	H3
					22	IT-PNT	Peanuts	H3
					203	IT-YMT	Yerba -mate	H3
					206	IT-YMT	Yerba -mate	H3
					211	IT-YMT	Yerba -mate	H3
					212	IT-YMT	Yerba -mate	H3
					213	IT-YMT	Yerba -mate	H3
					216	IT-YMT	Yerba -mate	H3
					221	IT-YMT	Yerba -mate	H3
					222	IT-YMT	Yerba -mate	H3
					226	IT-YMT	Yerba -mate	H3
					227	IT-YMT	Yerba -mate	H3
					229	IT-YMT	Yerba -mate	H3
					235	IT-YMT	Yerba -mate	H3
					240	IT-YMT	Yerba -mate	H3
					243	IT-YMT	Yerba -mate	H3
					279	IT-MZE	Maize	H3
					331	IT-PPK	Paprika	H3
					333	IT-PPK	Paprika	H3	ON643017	ON642969	ON642921
					351	IT-PPK	Paprika	H3
					356	IT-PPK	Paprika	H3
					363	IT-PPK	Paprika	H3
					386	IT-BPP	Black pepper	H3
					387	IT-BPP	Black pepper	H3
					389	IT-BPP	Black pepper	H3
					390	IT-BPP	Black pepper	H3
					395	IT-BPP	Black pepper	H3
					177	IT-CSV	Cassava	H30	ON643044	ON642996	ON642948
					181	IT-CSV	Cassava	H31	ON643045	ON642997	ON642949
					182	IT-CSV	Cassava	H31
					193	IT-CSV	Cassava	H31
					194	IT-CSV	Cassava	H31
					192	IT-CSV	Cassava	H32	ON643046	ON642998	ON642950
					195	IT-CSV	Cassava	H32
					250	IT-MZE	Maize	H32
					251	IT-MZE	Maize	H32
					252	IT-MZE	Maize	H32
					253	IT-MZE	Maize	H32
					258	IT-MZE	Maize	H32
					265	IT-MZE	Maize	H32
					268	IT-MZE	Maize	H32
					275	IT-MZE	Maize	H32
					276	IT-MZE	Maize	H32
					280	IT-MZE	Maize	H32
					282	IT-MZE	Maize	H32
					284	IT-MZE	Maize	H32
					285	IT-MZE	Maize	H32
					319	IT-PNT	Peanuts	H32
					320	IT-PNT	Peanuts	H32
					361	IT-PPK	Paprika	H32
					378	IT-BPP	Black pepper	H32
					380	IT-BPP	Black pepper	H32
					385	IT-BPP	Black pepper	H32
					392	IT-BPP	Black pepper	H32
					400	IT-BPP	Black pepper	H32
					202	IT-CSV	Cassava	H33	ON643047	ON642999	ON642951
					204	IT-YMT	Yerba -mate	H34	ON643048	ON643000	ON642952
					205	IT-YMT	Yerba -mate	H35	ON643049	ON643001	ON642953
					217	IT-YMT	Yerba -mate	H35
					208	IT-YMT	Yerba -mate	H36
					218	IT-YMT	Yerba -mate	H36	ON643050	ON643002	ON642954
					219	IT-YMT	Yerba -mate	H36
					225	IT-YMT	Yerba -mate	H36
					228	IT-YMT	Yerba -mate	H36
					239	IT-YMT	Yerba -mate	H36
					210	IT-YMT	Yerba -mate	H37	ON643051	ON643003	ON642955
					236	IT-YMT	Yerba -mate	H38	ON643052	ON643004	ON642956
					242	IT-YMT	Yerba -mate	H38
					262	IT-MZE	Maize	H39
					263	IT-MZE	Maize	H39	ON643053	ON643005	ON642957
					264	IT-MZE	Maize	H39
					24	IT-PNT	Peanuts	H4	ON643018	ON642970	ON642922
					294	IT-PNT	Peanuts	H40	ON643054	ON643006	ON642958
					322	IT-PNT	Peanuts	H40
					304	IT-PNT	Peanuts	H41
					305	IT-PNT	Peanuts	H41	ON643055	ON643007	ON642959
					308	IT-PNT	Peanuts	H41
					309	IT-PNT	Peanuts	H41
					310	IT-PNT	Peanuts	H41
					328	IT-PNT	Peanuts	H41
					16	IT-PNT	Peanuts	H42
					20	IT-PNT	Peanuts	H42
					39	IT-RIC	Rice	H42
					40	IT-RIC	Rice	H42	ON643056	ON643008	ON642960
					42	IT-RIC	Rice	H42
					43	IT-RIC	Rice	H42
					46	IT-RIC	Rice	H42
					56	IT-RIC	Rice	H42
					57	IT-RIC	Rice	H42
					58	IT-RIC	Rice	H42
					59	IT-RIC	Rice	H42
					60	IT-RIC	Rice	H42
					61	IT-RIC	Rice	H42
					62	IT-RIC	Rice	H42
					63	IT-RIC	Rice	H42
					64	IT-RIC	Rice	H42
					65	IT-RIC	Rice	H42
					66	IT-RIC	Rice	H42
					67	IT-RIC	Rice	H42
					68	IT-RIC	Rice	H42
					69	IT-RIC	Rice	H42
					72	IT-RIC	Rice	H42
					73	IT-RIC	Rice	H42
					75	IT-RIC	Rice	H42
					76	IT-RIC	Rice	H42
					167	IT-CSV	Cassava	H42
					169	IT-CSV	Cassava	H42
					220	IT-YMT	Yerba -mate	H42
					241	IT-YMT	Yerba -mate	H42
					332	IT-PPK	Paprika	H42
					335	IT-PPK	Paprika	H42
					336	IT-PPK	Paprika	H42
					339	IT-PPK	Paprika	H42
					344	IT-PPK	Paprika	H42
					347	IT-PPK	Paprika	H42
					352	IT-PPK	Paprika	H42
					369	IT-PPK	Paprika	H42
					370	IT-PPK	Paprika	H42
					381	IT-BPP	Black pepper	H42
					383	IT-BPP	Black pepper	H42
					334	IT-PPK	Paprika	H43
					348	IT-PPK	Paprika	H43	ON643057	ON643009	ON642961
					377	IT-BPP	Black pepper	H43
					379	IT-BPP	Black pepper	H43
					382	IT-BPP	Black pepper	H43
					391	IT-BPP	Black pepper	H43
					342	IT-PPK	Paprika	H44	ON643058	ON643010	ON642962
					346	IT-PPK	Paprika	H44
					350	IT-PPK	Paprika	H45	ON643059	ON643011	ON642963
					365	IT-PPK	Paprika	H46
					366	IT-PPK	Paprika	H46	ON643060	ON643012	ON642964
					367	IT-PPK	Paprika	H46
					12	IT-PNT	Peanuts	H47	ON643061	ON643013	ON642965
					375	IT-BPP	Black pepper	H48
					399	IT-BPP	Black pepper	H48	ON643062	ON643014	ON642966
					27	IT-PNT	Peanuts	H5	ON643019	ON642971	ON642923
					299	IT-PNT	Peanuts	H5
					29	IT-PNT	Peanuts	H6
					32	IT-PNT	Peanuts	H6
					74	IT-RIC	Rice	H6
					200	IT-CSV	Cassava	H6	ON643020	ON642972	ON642924
					201	IT-CSV	Cassava	H6
					207	IT-YMT	Yerba -mate	H6
					290	IT-PNT	Peanuts	H6
					291	IT-PNT	Peanuts	H6
					293	IT-PNT	Peanuts	H6
					295	IT-PNT	Peanuts	H6
					298	IT-PNT	Peanuts	H6
					300	IT-PNT	Peanuts	H6
					303	IT-PNT	Peanuts	H6
					327	IT-PNT	Peanuts	H6
					5	IT-PNT	Peanuts	H7
					30	IT-PNT	Peanuts	H7
					34	IT-PNT	Peanuts	H7
					36	IT-PNT	Peanuts	H7
					37	IT-PNT	Peanuts	H7
					172	IT-CSV	Cassava	H7
					178	IT-CSV	Cassava	H7
					179	IT-CSV	Cassava	H7
					180	IT-CSV	Cassava	H7
					183	IT-CSV	Cassava	H7
					186	IT-CSV	Cassava	H7
					199	IT-CSV	Cassava	H7
					223	IT-YMT	Yerba -mate	H7
					224	IT-YMT	Yerba -mate	H7
					286	IT-MZE	Maize	H7
					287	IT-MZE	Maize	H7
					288	IT-MZE	Maize	H7
					289	IT-PNT	Peanuts	H7
					292	IT-PNT	Peanuts	H7
					296	IT-PNT	Peanuts	H7
					297	IT-PNT	Peanuts	H7
					301	IT-PNT	Peanuts	H7
					302	IT-PNT	Peanuts	H7
					312	IT-PNT	Peanuts	H7
					316	IT-PNT	Peanuts	H7
					317	IT-PNT	Peanuts	H7
					323	IT-PNT	Peanuts	H7
					324	IT-PNT	Peanuts	H7
					325	IT-PNT	Peanuts	H7
					326	IT-PNT	Peanuts	H7
					371	IT-BPP	Black pepper	H7	ON643021	ON642973	ON642925
					3	IT-PNT	Peanuts	H8
					28	IT-PNT	Peanuts	H8	ON643022	ON642974	ON642926
					31	IT-PNT	Peanuts	H8
					33	IT-PNT	Peanuts	H8
					2	IT-PNT	Peanuts	H9
					9	IT-PNT	Peanuts	H9
					10	IT-PNT	Peanuts	H9
					38	IT-RIC	Rice	H9
					41	IT-RIC	Rice	H9
					45	IT-RIC	Rice	H9
					51	IT-RIC	Rice	H9
					52	IT-RIC	Rice	H9
					71	IT-RIC	Rice	H9
					80	IT-SGC	Sugarcane	H9	ON643023	ON642975	ON642927
					156	IT-CSV	Cassava	H9
					173	IT-CSV	Cassava	H9
					190	IT-CSV	Cassava	H9
					191	IT-CSV	Cassava	H9
					196	IT-CSV	Cassava	H9
					197	IT-CSV	Cassava	H9
					198	IT-CSV	Cassava	H9
					254	IT-MZE	Maize	H9
					256	IT-MZE	Maize	H9
					260	IT-MZE	Maize	H9
					261	IT-MZE	Maize	H9
					269	IT-MZE	Maize	H9
					270	IT-MZE	Maize	H9
					271	IT-MZE	Maize	H9
					272	IT-MZE	Maize	H9
					273	IT-MZE	Maize	H9
					274	IT-MZE	Maize	H9
					277	IT-MZE	Maize	H9
					278	IT-MZE	Maize	H9
					281	IT-MZE	Maize	H9
					283	IT-MZE	Maize	H9
					306	IT-PNT	Peanuts	H9
					307	IT-PNT	Peanuts	H9
					311	IT-PNT	Peanuts	H9
					313	IT-PNT	Peanuts	H9
					314	IT-PNT	Peanuts	H9
					315	IT-PNT	Peanuts	H9
					318	IT-PNT	Peanuts	H9
					321	IT-PNT	Peanuts	H9
					329	IT-PPK	Paprika	H9
					330	IT-PPK	Paprika	H9
					338	IT-PPK	Paprika	H9
					340	IT-PPK	Paprika	H9
					341	IT-PPK	Paprika	H9
					345	IT-PPK	Paprika	H9
					349	IT-PPK	Paprika	H9
					353	IT-PPK	Paprika	H9
					354	IT-PPK	Paprika	H9
					355	IT-PPK	Paprika	H9
					357	IT-PPK	Paprika	H9
					358	IT-PPK	Paprika	H9
					359	IT-PPK	Paprika	H9
					360	IT-PPK	Paprika	H9
					362	IT-PPK	Paprika	H9
					364	IT-PPK	Paprika	H9
					368	IT-PPK	Paprika	H9
					372	IT-BPP	Black pepper	H9
					384	IT-BPP	Black pepper	H9
					388	IT-BPP	Black pepper	H9
					393	IT-BPP	Black pepper	H9
					394	IT-BPP	Black pepper	H9
					397	IT-BPP	Black pepper	H9
					398	IT-BPP	Black pepper	H9
