# Supplementary material for: Deep Genotypic Species Delimitation of Aspergillus Section Flavi Isolated from Brazilian Foodstuffs and the Description of Aspergillus annui sp. nov. and Aspergillus saccharicola sp. nov
Source: J Fungi (Basel). 2022 Dec 6;8(12):1279. doi: 10.3390/jof8121279 (PMC9781283; doi:10.3390/jof8121279)
Supplement: Supplementary file 1 [file jof-08-01279-s001.zip › Table S2.xlsx]

## Sheet: Planilha1
				Table S2. Dataset for genetic distance analysis.
				code	Groups	BenA	RPB2	CaM
				1	A. arachidicola	EF203158.1 Aspergillus arachidicola strain CBS 117610 beta-tubulin (benA) gene, partial cds	MG517802.1 Aspergillus arachidicola strain DTO 009-G3 RNA polymerase II second largest subunit (RPB2) gene, partial cds	EF202049.1 Aspergillus arachidicola strain CBS 117610 calmodulin gene, partial cds
				2		MG517627.1 Aspergillus arachidicola strain DTO 010-H5 beta-tubulin (BenA) gene, partial cds	MG517810.1 Aspergillus arachidicola strain DTO 010-H5 RNA polymerase II second largest subunit (RPB2) gene, partial cds	MG517999.1 Aspergillus arachidicola strain DTO 010-H5 calmodulin (CaM) gene, partial cds
				3		MG517620.1 Aspergillus arachidicola strain DTO 009-G4 beta-tubulin (BenA) gene, partial cds	MG517803.1 Aspergillus arachidicola strain DTO 009-G4 RNA polymerase II second largest subunit (RPB2) gene, partial cds	MG518006.1 Aspergillus arachidicola strain DTO 009-G4 calmodulin (CaM) gene, partial cds
				4	A. novoparasiticus	MG517684.1 Aspergillus novoparasiticus strain DTO 223-C3 beta-tubulin (BenA) gene, partial cds	MG517875.1 Aspergillus novoparasiticus strain DTO 223-C3 RNA polymerase II second largest subunit (RPB2) gene, partial cds	MG518055.1 Aspergillus novoparasiticus strain DTO 223-C3 calmodulin (CaM) gene, partial cds
				5		MG517685.1 Aspergillus novoparasiticus strain DTO 223-C4 beta-tubulin (BenA) gene, partial cds	MG517876.1 Aspergillus novoparasiticus strain DTO 223-C4 RNA polymerase II second largest subunit (RPB2) gene, partial cds	MG518056.1 Aspergillus novoparasiticus strain DTO 223-C4 calmodulin (CaM) gene, partial cds
				6		MG517686.1 Aspergillus novoparasiticus strain DTO 223-C5 beta-tubulin (BenA) gene, partial cds	MG517877.1 Aspergillus novoparasiticus strain DTO 223-C5 RNA polymerase II second largest subunit (RPB2) gene, partial cds	MG518057.1 Aspergillus novoparasiticus strain DTO 223-C5 calmodulin (CaM) gene, partial cds
				7	A. parasiticus	MG517621.1 Aspergillus parasiticus strain DTO 009-H2 beta-tubulin (BenA) gene, partial cds	MG517804.1 Aspergillus parasiticus strain DTO 009-H2 RNA polymerase II second largest subunit (RPB2) gene, partial cds	MG517994.1 Aspergillus parasiticus strain DTO 009-H2 calmodulin (CaM) gene, partial cds
				8		MG517623.1 Aspergillus parasiticus strain DTO 009-H4 beta-tubulin (BenA) gene, partial cds	MG517806.1 Aspergillus parasiticus strain DTO 009-H4 RNA polymerase II second largest subunit (RPB2) gene, partial cds	MG517997.1 Aspergillus parasiticus strain DTO 009-H4 calmodulin (CaM) gene, partial cds
				9		MG517622.1 Aspergillus parasiticus strain DTO 009-H3 beta-tubulin (BenA) gene, partial cds	MG517805.1 Aspergillus parasiticus strain DTO 009-H3 RNA polymerase II second largest subunit (RPB2) gene, partial cds	MG518000.1 Aspergillus parasiticus strain DTO 009-H3 calmodulin (CaM) gene, partial cds
				10		MG517726.1 Aspergillus parasiticus strain DTO 258-D1 beta-tubulin (BenA) gene, partial cds	MG517917.1 Aspergillus parasiticus strain DTO 258-D1 RNA polymerase II second largest subunit (RPB2) gene, partial cds	MG518096.1 Aspergillus parasiticus strain DTO 258-D1 calmodulin (CaM) gene, partial cds
				11		MG517727.1 Aspergillus parasiticus strain DTO 258-D4 beta-tubulin (BenA) gene, partial cds	MG517918.1 Aspergillus parasiticus strain DTO 258-D4 RNA polymerase II second largest subunit (RPB2) gene, partial cds	MG518097.1 Aspergillus parasiticus strain DTO 258-D4 calmodulin (CaM) gene, partial cds
				12		MG517747.1 Aspergillus parasiticus strain DTO 283-C6 beta-tubulin (BenA) gene, partial cds	MG517938.1 Aspergillus parasiticus strain DTO 283-C6 RNA polymerase II second largest subunit (RPB2) gene, partial cds	MG518117.1 Aspergillus parasiticus strain DTO 283-C6 calmodulin (CaM) gene, partial cds
				13		MG517750.1 Aspergillus parasiticus strain DTO 285-G9 beta-tubulin (BenA) gene, partial cds	MG517941.1 Aspergillus parasiticus strain DTO 285-G9 RNA polymerase II second largest subunit (RPB2) gene, partial cds	MG518120.1 Aspergillus parasiticus strain DTO 285-G9 calmodulin (CaM) gene, partial cds
				14		MG517756.1 Aspergillus parasiticus strain DTO 301-E6 beta-tubulin (BenA) gene, partial cds	MG517947.1 Aspergillus parasiticus strain DTO 301-E6 RNA polymerase II second largest subunit (RPB2) gene, partial cds	MG518126.1 Aspergillus parasiticus strain DTO 301-E6 calmodulin (CaM) gene, partial cds
				15		MG517759.1 Aspergillus parasiticus strain DTO 303-C2 beta-tubulin (BenA) gene, partial cds	MG517950.1 Aspergillus parasiticus strain DTO 303-C2 RNA polymerase II second largest subunit (RPB2) gene, partial cds	MG518129.1 Aspergillus parasiticus strain DTO 303-C2 calmodulin (CaM) gene, partial cds
				16		MG517644.1 Aspergillus parasiticus strain DTO 046-B9 beta-tubulin (BenA) gene, partial cds	MG517824.1 Aspergillus parasiticus strain DTO 046-A9 RNA polymerase II second largest subunit (RPB2) gene, partial cds	MG518030.1 Aspergillus parasiticus strain DTO 046-B9 calmodulin (CaM) gene, partial cds
				17		MG517666.1 Aspergillus parasiticus strain DTO 203-C4 beta-tubulin (BenA) gene, partial cds	MG517854.1 Aspergillus parasiticus strain DTO 203-C4 RNA polymerase II second largest subunit (RPB2) gene, partial cds	MG518037.1 Aspergillus parasiticus strain DTO 203-C4 calmodulin (CaM) gene, partial cds
				18		MG517672.1 Aspergillus parasiticus strain DTO 203-H7 beta-tubulin (BenA) gene, partial cds	MG517860.1 Aspergillus parasiticus strain DTO 203-H7 RNA polymerase II second largest subunit (RPB2) gene, partial cds	MG518043.1 Aspergillus parasiticus strain DTO 203-H7 calmodulin (CaM) gene, partial cds
				19		EF661481.1 Aspergillus parasiticus isolate NRRL 502 beta-tubulin gene, partial cds	EF661449.1 Aspergillus parasiticus isolate NRRL 502 RNA polymerase beta gene, partial cds	EF661516.1 Aspergillus parasiticus isolate NRRL 502 calmodulin gene, partial cds
				20	A. sojae	MG517658.1 Aspergillus sojae strain DTO 173-C3 beta-tubulin (BenA) gene, partial cds	MG517846.1 Aspergillus sojae strain DTO 173-C3 RNA polymerase II second largest subunit (RPB2) gene, partial cds	MG518028.1 Aspergillus sojae strain DTO 173-C3 calmodulin (CaM) gene, partial cds
				21	A. lanosus	MG517633.1 Aspergillus lanosus strain DTO 034-B7 beta-tubulin (BenA) gene, partial cds	EU021642.1 Aspergillus lanosus strain NRRL 3648 RNA polymerase beta (RPBII) gene, partial cds	MG518017.1 Aspergillus lanosus strain DTO 034-B7 calmodulin (CaM) gene, partial cds
				22	A. alliaceus	MG517632.1 Aspergillus alliaceus strain DTO 034-B2 beta-tubulin (BenA) gene, partial cds	MG517815.1 Aspergillus alliaceus strain DTO 034-B2 RNA polymerase II second largest subunit (RPB2) gene, partial cds	MG518004.1 Aspergillus alliaceus strain DTO 034-B2 calmodulin (CaM) gene, partial cds
				23		MG517782.1 Aspergillus alliaceus strain DTO 367-H6 beta-tubulin (BenA) gene, partial cds	MG517972.1 Aspergillus alliaceus strain DTO 367-H6 RNA polymerase II second largest subunit (RPB2) gene, partial cds	MG518152.1 Aspergillus alliaceus strain DTO 367-H6 calmodulin (CaM) gene, partial cds
				24		MG517665.1 Aspergillus alliaceus strain DTO 202-A8 beta-tubulin (BenA) gene, partial cds	MG517853.1 Aspergillus alliaceus strain DTO 202-A8 RNA polymerase II second largest subunit (RPB2) gene, partial cds	MG518036.1 Aspergillus alliaceus strain DTO 202-A8 calmodulin (CaM) gene, partial cds
				25		MG517790.1 Aspergillus alliaceus strain IBT 21770 beta-tubulin (BenA) gene, partial cds	MG517980.1 Aspergillus alliaceus strain IBT 21770 RNA polymerase II second largest subunit (RPB2) gene, partial cds	MG518161.1 Aspergillus alliaceus strain IBT 21770 calmodulin (CaM) gene, partial cds
				26		MG517671.1 Aspergillus alliaceus strain DTO 203-G9 beta-tubulin (BenA) gene, partial cds	MG517859.1 Aspergillus alliaceus strain DTO 203-G9 RNA polymerase II second largest subunit (RPB2) gene, partial cds	MG518042.1 Aspergillus alliaceus strain DTO 203-G9 calmodulin (CaM) gene, partial cds
				27		MG517786.1 Aspergillus alliaceus strain DTO 368-C3 beta-tubulin (BenA) gene, partial cds	MG517976.1 Aspergillus alliaceus strain DTO 368-C3 RNA polymerase II second largest subunit (RPB2) gene, partial cds	MG518156.1 Aspergillus alliaceus strain DTO 368-C3 calmodulin (CaM) gene, partial cds
				28		MG517634.1 Aspergillus alliaceus strain DTO 034-H3 beta-tubulin (BenA) gene, partial cds	MG517816.1 Aspergillus alliaceus strain DTO 034-H3 RNA polymerase II second largest subunit (RPB2) gene, partial cds	MG518020.1 Aspergillus alliaceus strain DTO 034-H3 calmodulin (CaM) gene, partial cds
				29		EF661465.1 Aspergillus alliaceus isolate NRRL 315 beta-tubulin gene, partial cds	MG517825.1 Aspergillus alliaceus strain DTO 046-B1 RNA polymerase II second largest subunit (RPB2) gene, partial cds	EF661534.1 Aspergillus alliaceus isolate NRRL 315 calmodulin gene, partial cds
				30	A. neoalliaceus	MG517613.1 Aspergillus neoalliaceus strain CBS 134375 beta-tubulin (BenA) gene, partial cds	MG517793.1 Aspergillus neoalliaceus strain CBS 134375 RNA polymerase II second largest subunit (RPB2) gene, partial cds	MG518158.1 Aspergillus neoalliaceus strain CBS 134375 calmodulin (CaM) gene, partial cds
				31		MG517772.1 Aspergillus neoalliaceus strain DTO 326-E7 beta-tubulin (BenA) gene, partial cds	MG517963.1 Aspergillus neoalliaceus strain DTO 326-E7 RNA polymerase II second largest subunit (RPB2) gene, partial cds	MG518142.1 Aspergillus neoalliaceus strain DTO 326-E7 calmodulin (CaM) gene, partial cds
				32		MG517763.1 Aspergillus neoalliaceus strain DTO 326-D3 beta-tubulin (BenA) gene, partial cds	MG517954.1 Aspergillus neoalliaceus strain DTO 326-D3 RNA polymerase II second largest subunit (RPB2) gene, partial cds	MG518133.1 Aspergillus neoalliaceus strain DTO 326-D3 calmodulin (CaM) gene, partial cds
				33	A. vandermerwei	MG517788.1 Aspergillus vandermerwei strain IBT 16662 beta-tubulin (BenA) gene, partial cds	MG517978.1 Aspergillus vandermerwei strain IBT 16662 RNA polymerase II second largest subunit (RPB2) gene, partial cds	MG518162.1 Aspergillus vandermerwei strain IBT 16662 calmodulin (CaM) gene, partial cds
				34		EF661469.1 Aspergillus vandermerwei isolate NRRL 5108 beta-tubulin gene, partial cds	MG517838.1 Aspergillus vandermerwei strain DTO 069-D2 RNA polymerase II second largest subunit (RPB2) gene, partial cds	EF661540.1 Aspergillus vandermerwei isolate NRRL 5108 calmodulin gene, partial cds
				35		MG517789.1 Aspergillus vandermerwei strain IBT 20491 beta-tubulin (BenA) gene, partial cds	MG517979.1 Aspergillus vandermerwei strain IBT 20491 RNA polymerase II second largest subunit (RPB2) gene, partial cds	MG518163.1 Aspergillus vandermerwei strain IBT 20491 calmodulin (CaM) gene, partial cds
				36	A. burnettii	Aspergillus burnettii strain FRR 5400 beta-tubulin (benA) gene, complete cds	MT211763.1 Aspergillus burnettii strain FRR 5400 RPB2 (RPB2) gene, complete cds	MT211762.1 Aspergillus burnettii strain FRR 5400 calmodulin (CaM) gene, complete cds
				37	A. magaliesburgensis	Aspergillus magaliesburgensis strain CMV007A3 beta-tubulin gene, partial cds	Aspergillus magaliesburgensis strain CMV007A3 RNA polymerase II second largest subunit gene, partial cds	Aspergillus magaliesburgensis strain CMV007A3 calmodulin gene, partial cds
				38	A. togoensis	FJ491477.1 Aspergillus togoensis strain CBS 272.89 beta-tubulin (benA) gene, partial cds	JN121479.1 Aspergillus togoensis strain CBS 272.89 RNA polymerase beta (RPB2) gene, partial cds	FJ491489.1 Aspergillus togoensis strain CBS 272.89 calmodulin gene, partial cds
				39	A. coremiiformis	EU014104.1 Aspergillus coremiiformis isolate NRRL 13603 beta tubulin gene, partial cds	EU021623.1 Aspergillus coremiiformis strain NRRL 13603 RNA polymerase beta (RPBII) gene, partial cds	EU014112.1 Aspergillus coremiiformis isolate NRRL 13603 calmodulin gene, partial cds
				40	A. saccharicola sp. nov.	49 IT-RIC	49 IT-RIC	49 IT-RIC
				41		78 IT-SGC	78 IT-SGC	78 IT-SGC
				42		91 IT-SGC	91 IT-SGC	91 IT-SGC
				43		102 IT-SGC	102 IT-SGC	102 IT-SGC
				44		103 IT-SGC	103 IT-SGC	103 IT-SGC
				45		110 IT-SGC	110 IT-SGC	110 IT-SGC
				46		118 IT-SGC	118 IT-SGC	118 IT-SGC
				47		267 IT-MZE	267 IT-MZE	267 IT-MZE
				48		119 IT-SGC	119 IT-SGC	119 IT-SGC
				49		88 IT-SGC	88 IT-SGC	88 IT-SGC
				50		100 IT-SGC	100 IT-SGC	100 IT-SGC
				51		104 IT-SGC	104 IT-SGC	104 IT-SGC
				52		105 IT-SGC	105 IT-SGC	105 IT-SGC
				53		106 IT-SGC	106 IT-SGC	106 IT-SGC
				54		107 IT-SGC	107 IT-SGC	107 IT-SGC
				55		109 IT-SGC	109 IT-SGC	109 IT-SGC
				56		112 IT-SGC	112 IT-SGC	112 IT-SGC
				57		115 IT-SGC	115 IT-SGC	115 IT-SGC
				58		116 IT-SGC	116 IT-SGC	116 IT-SGC
				59		117 IT-SGC	117 IT-SGC	117 IT-SGC
				60		121 IT-SGC	121 IT-SGC	121 IT-SGC
				61		144 IT-BZN	144 IT-BZN	144 IT-BZN
				62	A. annui sp. nov.	365 IT-PPK	365 IT-PPK	365 IT-PPK
				63		366 IT-PPK	366 IT-PPK	366 IT-PPK
				64		367 IT-PPK	367 IT-PPK	367 IT-PPK

## Sheet: sequence combined dataset
			>1
			TTGGACCAAGGAACTCCTCAAAAGCATGATCTCGGATGTGTCCTATTATATCTGCCACGTGTTTGCTAACAACTTTGCAGGCAAACCATCTCTGGCGAGCACGGTCTTGACGGCTCCGGTGTGTAAGTACAGCCTGTATACACCTCGAACGAACGACGACCATATGGCATTAGAAGTTGGAATGGATCTGACGGCAGGGATAGTTACAATGGCTCCTCTGATCTCCAGCTGGAGCGTATGAACGTCTACTTCAACGAGGTGCGTACCTCAAAATTTTCAGCATCTATGAAAACGCTTTGCAACTCCTGACCGCTTCTCCAGGCCAGCGGAAACAAGTATGTCCCTCGTGCCGTCCTCGTCGATCTTGAGCCTGGTACCATGGACGCCGTCCGTGCCGGT…
			>2
			TTGGACCAAGGAACTCCTCAAAAGCATGATCTCGGATGTGTCCTATTATATCTGCCACGTGTTTGCTAACAACTTTGCAGGCAAACCATCTCTGGCGAGCACGGTCTTGACGGCTCCGGTGTGTAAGTACAGCCTGTATACACCTCGAACGAACGACGACCATATGGCATTAGAAGTTGGAATGGATCTGACGGCAGGGATAGTTACAATGGCTCCTCTGATCTCCAGCTGGAGCGTATGAACGTCTACTTCAACGAGGTGCGTACCTCAAAATTTTCAGCATCTATGAAAACGCTTTGCAACTCCTGACCGCTTCTCCAGGCCAGCGGAAACAAGTATGTCCCTCGTGCCGTCCTCGTCGATCTTGAGCCTGGTACCATGGACGCCGTCCGTGCCGGT…
			>3
			TTGGACCAAGGAACTCCTCAAAAGCATGATCTCGGATGTGTCCTATTATATCTGCCACGTGTTTGCTAACAACTTTGCAGGCAAACCATCTCTGGCGAGCACGGTCTTGACGGCTCCGGTGTGTAAGTACAGCCTGTATACACCTCGAACGAACGACGACCATATGGCATTAGAAGTTGGAATGGATCTGACGGCAGGGATAGTTACAATGGCTCCTCTGATCTCCAGCTGGAGCGTATGAACGTCTACTTCAACGAGGTGCGTACCTCAAAATTTTCAGCATCTATGAAAACGCTTTGCAACTCCTGACCGCTTCTCCAGGCCAGCGGAAACAAGTATGTCCCTCGTGCCGTCCTCGTCGATCTTGAGCCTGGTACCATGGACGCCGTCCGTGCCGGT…
			>4
			TTGGACCAAGGAACTCCTCAAAAGCATGATCTCGGATGTGTCCTATTATATCTGCCACGTGTTTGCTAACAACTTTGCAGGCAAACCATCTCTGGCGAGCACGGCCTTGACGGCTCCGGTGTGTAAGTACAGCCTGTATACACCTCGAACGAACGACGACCATATGGCATTAGAAGTTGGAATGGATCTGACGGCAAGGATAGTTACAATGGCTCCTCTGATCTCCAGCTGGAGCGTATGAACGTCTACTTCAACGAGGTGCGTACCTCAAAATTTTCAGCATCTATGAAAACGCTTTGCAACTCCTGACCGCTTCTCCAGGCCAGCGGAAACAAGTATGTCCCTCGTGCCGTCCTCGTCGATCTTGAGCCTGGTACCATGGACGCCGTCCGTGCCGGT…
			>5
			TTGGACCAAGGAACTCCTCAAAAGCATGATCTCGGATGTGTCCTATTATATCTGCCACGTGTTTGCTAACAACTTTGCAGGCAAACCATCTCTGGCGAGCACGGCCTTGACGGCTCCGGTGTGTAAGTACAGCCTGTATACACCTCGAACGAACGACGACCATATGGCATTAGAAGTTGGAATGGATCTGACGGCAAGGATAGTTACAATGGCTCCTCTGATCTCCAGCTGGAGCGTATGAACGTCTACTTCAACGAGGTGCGTACCTCAAAATTTTCAGCATCTATGAAAACGCTTTGCAACTCCTGACCGCTTCTCCAGGCCAGCGGAAACAAGTATGTCCCTCGTGCCGTCCTCGTCGATCTTGAGCCTGGTACCATGGACGCCGTCCGTGCCGGT…
			>6
			TTGGACCAAGGAACTCCTCAAAAGCATGATCTCGGATGTGTCCTATTATATCTGCCACGTGTTTGCTAACAACTTTGCAGGCAAACCATCTCTGGCGAGCACGGCCTTGACGGCTCCGGTGTGTAAGTACAGCCTGTATACACCTCGAACGAACGACGACCATATGGCATTAGAAGTTGGAATGGATCTGACGGCAAGGATAGTTACAATGGCTCCTCTGATCTCCAGCTGGAGCGTATGAACGTCTACTTCAACGAGGTGCGTACCTCAAAATTTTCAGCATCTATGAAAACGCTTTGCAACTCCTGACCGCTTCTCCAGGCCAGCGGAAACAAGTATGTCCCTCGTGCCGTCCTCGTCGATCTTGAGCCTGGTACCATGGACGCCGTCCGTGCCGGT…
			>7
			TTGGACCAAGGAACTCCTCAAAAGCATGATCTCGGATGTGTCCTATTATATCTGCCACGTGTTTGCTAACAACTTTGCAGGCAAACCATCTCTGGCGAGCACGGCCTTGACGGCTCCGGTGTGTAAGTACAGCCTGTATACACCTCGAACGAACGACGACCATATGGCATTAGAAGTTGGAATGGATCTGACGGCAAGGATAGTTACAATGGCTCCTCTGATCTCCAGCTGGAGCGTATGAACGTCTACTTCAACGAGGTGCGTACCTCAAAATTTTCAGCATCTATGAAAACGCTTTGCAACTCCTGACCGCTTCTCCAGGCCAGCGGAAACAAGTATGTCCCTCGTGCCGTCCTCGTCGATCTTGAGCCTGGTACCATGGACGCCGTCCGTGCCGGT…
			>8
			TTGGACCAAGGAACTCCTCAAAAGCATGATCTCGGATGTGTCCTATTATATCTGCCACGTGTTTGCTAACAACTTTGCAGGCAAACCATCTCTGGCGAGCACGGCCTTGACGGCTCCGGTGTGTAAGTACAGCCTGTATACACCTCGAACGAACGACGACCATATGGCATTAGAAGTTGGAATGGATCTGACGGCAAGGATAGTTACAATGGCTCCTCTGATCTCCAGCTGGAGCGTATGAACGTCTACTTCAACGAGGTGCGTACCTCAAAATTTTCAGCATCTATGAAAACGCTTTGCAACTCCTGACCGCTTCTCCAGGCCAGCGGAAACAAGTATGTCCCTCGTGCCGTCCTCGTCGATCTTGAGCCTGGTACCATGGACGCCGTCCGTGCCGGT…
			>9
			TTGGACCAAGGAACTCCTCAAAAGCATGATCTCGGATGTGTCCTATTATATCTGCCACGTGTTTGCTAACAACTTTGCAGGCAAACCATCTCTGGCGAGCACGGCCTTGACGGCTCCGGTGTGTAAGTACAGCCTGTATACACCTCGAACGAACGACGACCATATGGCATTAGAAGTTGGAATGGATCTGACGGCAAGGATAGTTACAATGGCTCCTCTGATCTCCAGCTGGAGCGTATGAACGTCTACTTCAACGAGGTGCGTACCTCAAAATTTTCAGCATCTATGAAAACGCTTTGCAACTCCTGACCGCTTCTCCAGGCCAGCGGAAACAAGTATGTCCCTCGTGCCGTCCTCGTCGATCTTGAGCCTGGTACCATGGACGCCGTCCGTGCCGGT…
			>10
			TTGGACCAAGGAACTCCTCAAAAGCATGATCTCGGATGTGTCCTATTATATCTGCCACGTGTTTGCTAACAACTTTGCAGGCAAACCATCTCTGGCGAGCACGGCCTTGACGGCTCCGGTGTGTAAGTACAGCCTGTATACACCTCGAACGAACGACGACCATATGGCATTAGAAGTTGGAATGGATCTGACGGCAAGGATAGTTACAATGGCTCCTCTGATCTCCAGCTGGAGCGTATGAACGTCTACTTCAACGAGGTGCGTACCTCAAAATTTTCAGCATCTATGAAAACGCTTTGCAACTCCTGACCGCTTCTCCAGGCCAGCGGAAACAAGTATGTCCCTCGTGCCGTCCTCGTCGATCTTGAGCCTGGTACCATGGACGCCGTCCGTGCCGGT…
			>11
			TTGGACCAAGGAACTCCTCCAAAGCATGATCTCGGATGTGTCCTATTATATCTGCCACGTGTTTGCTAACAACTTTGCAGGCAAACCATCTCTGGCGAGCACGGCCTTGACGGCTCCGGTGTGTAAGTACAGCCTGTATACACCTCGAACGAACGACGACCATATGGCATTAGAAGTTGGAATGGATCTGACGGCAAGGATAGTTACAATGGCTCCTCTGATCTCCAGCTGGAGCGTATGAACGTCTACTTCAACGAGGTGCGTACCTCAAAATTTTCAGCATCTATGAAAACGCTTTACAACTCCTGACCGCTTCTCCAGGCCAGCGGAAACAAGTATGTCCCTCGTGCCGTCCTCGTCGATCTTGAGCCTGGTACCATGGACGCCGTCCGTGCCGGT…
			>12
			TTGGACCAAGGAACTCCTCAAAAGCATGATCTCGGATGTGTCCTATTATATCTGCCACGTGTTTGCTAACAACTTTGCAGGCAAACCATCTCTGGCGAGCACGGCCTTGACGGCTCCGGTGTGTAAGTACAGCCTGTATACACCTCGAACGAACGACGACCATATGGCATTAGAAGTTGGAATGGATCTGACGGCAAGGATAGTTACAATGGCTCCTCTGATCTCCAGCTGGAGCGTATGAACGTCTACTTCAACGAGGTGCGTACCTCAAAATTTTCAGCATCTATGAAAACGCTTTGCAACTCCTGACCGCTTCTCCAGGCCAGCGGAAACAAGTATGTCCCTCGTGCCGTCCTCGTCGATCTTGAGCCTGGTACCATGGACGCCGTCCGTGCCGGT…
			>13
			TTGGACCAAGGAACTCCTCAAAAGCATGATCTCGGATGTGTCCTATTATATCTGCCACGTGTTTGCTAACAACTTTGCAGGCAAACCATCTCTGGCGAGCACGGCCTTGACGGCTCCGGTGTGTAAGTACAGCCTGTATACACCTCGAACGAACGACGACCATATGGCATTAGAAGTTGGAATGGATCTGACGGCAAGGATAGTTACAATGGCTCCTCTGATCTCCAGCTGGAGCGTATGAACGTCTACTTCAACGAGGTGCGTACCTCAAAATTTTCAGCATCTATGAAAACGCTTTGCAACTCCTGACCGCTTCTCCAGGCCAGCGGAAACAAGTATGTCCCTCGTGCCGTCCTCGTCGATCTTGAGCCTGGTACCATGGACGCCGTCCGTGCCGGT…
			>14
			TTGGACCAAGGAACTCCTCAAAAGCATGATCTCGGATGTGTCCTATTATATCTGCCACGTGTTTGCTAACAACTTTGCAGGCAAACCATCTCTGGCGAGCACGGCCTTGACGGCTCCGGTGTGTAAGTACAGCCTGTATACACCTCGAACGAACGACGACCATATGGCATTAGAAGTTGGAATGGATCTGACGGCAAGGATAGTTACAATGGCTCCTCTGATCTCCAGCTGGAGCGTATGAACGTCTACTTCAACGAGGTGCGTACCTCAAAATTTTCAGCATCTATGAAAACGCTTTGCAACTCCTGACCGCTTCTCCAGGCCAGCGGAAACAAGTATGTCCCTCGTGCCGTCCTCGTCGATCTTGAGCCTGGTACCATGGACGCCGTCCGTGCCGGT…
			>15
			TTGGACCAAGGAACTCCTCAAAAGCATGATCTCGGATGTGTCCTATTATATCTGCCACGTGTTTGCTAACAACTTTGCAGGCAAACCATCTCTGGCGAGCACGGCCTTGACGGCTCCGGTGTGTAAGTACAGCCTGTATACACCTCGAACGAACGACGACCATATGGCATTAGAAGTTGGAATGGATCTGACGGCAAGGATAGTTACAATGGCTCCTCTGATCTCCAGCTGGAGCGTATGAATGTCTACTTCAACGAGGTGCGTACCTCAAAATTTTCAGCATCTATGAAAACGCTTTGCAACTCCTGACCGCTTCTCCAGGCCAGCGGAAACAAGTATGTCCCTCGTGCCGTCCTCGTCGATCTTGAGCCTGGTACCATGGACGCCGTCCGTGCCGGT…
			>16
			TTGGACCAAGGAACTCCTCAAAAGCATGATCTCGGATGTGTCCTATTATATCTGCCACGTGTTTGCTAACAACTTTGCAGGCAAACCATCTCTGGCGAGCACGGCCTTGACGGCTCCGGTGTGTAAGTACAGCCTGTATACACCTCGAACGAACGACGACCATATGGCATTAGAAGTTGGAATGGATCTGACGGCAAGGATAGTTACAATGGCTCCTCTGATCTCCAGCTGGAGCGTATGAACGTCTACTTCAACGAGGTGCGTACCTCAAAATTTTCAGCATCTATGAAAACGCTTTGCAACTCCTGACCGCTTCTCCAGGCCAGCGGAAACAAGTATGTCCCTCGTGCCGTCCTCGTCGATCTTGAGCCTGGTACCATGGACGCCGTCCGTGCCGGT…
			>17
			TTGGACCAAGGAACTCCTCCAAAGCATGATCTCGGATGTGTCCTATTATATCTGCCACGTGTTTGCTAACAACTTTGCAGGCAAACCATCTCTGGCGAGCACGGCCTTGACGGCTCCGGTGTGTAAGTACAGCCTGTATACACCTCGAACGAACGACGACCATATGGCATTAGAAGTTGGAATGGATCTGACGGCAAGGATAGTTACAATGGCTCCTCTGATCTCCAGCTGGAGCGTATGAACGTCTACTTCAACGAGGTGCGTACCTCAAAATTTTCAGCATCTATGAAAACGCTTTACAACTCCTGACCGCTTCTCCAGGCCAGCGGAAACAAGTATGTCCCTCGTGCCGTCCTCGTCGATCTTGAGCCTGGTACCATGGACGCCGTCCGTGCCGGT…
			>18
			TTGGACCAAGGAACTCCTCCAAAGCATGATCTCGGATGTGTCCTATTATATCTGCCACGTGTTTGCTAACAACTTTGCAGGCAAACCATCTCTGGCGAGCACGGCCTTGACGGCTCCGGTGTGTAAGTACAGCCTGTATACACCTCGAACGAACGACGACCATATGGCATTAGAAGTTGGAATGGATCTGACGGCAAGGATAGTTACAATGGCTCCTCTGATCTCCAGCTGGAGCGTATGAACGTCTACTTCAACGAGGTGCGTACCTCAAAATTTTCAGCATCTATGAAAACGCTTTACAACTCCTGACCGCTTCTCCAGGCCAGCGGAAACAAGTATGTCCCTCGTGCCGTCCTCGTCGATCTTGAGCCTGGTACCATGGACGCCGTCCGTGCCGGT…
			>19
			TTGGACCAAGGAACTCCTCAAAAGCATGATCTCGGATGTGTCCTATTATATCTGCCACGTGTTTGCTAACAACTTTGCAGGCAAACCATCTCTGGCGAGCACGGCCTTGACGGCTCCGGTGTGTAAGTACAGCCTGTATACACCTCGAACGAACGACGACCATATGGCATTAGAAGTTGGAATGGATCTGACGGCAAGGATAGTTACAATGGCTCCTCTGATCTCCAGCTGGAGCGTATGAATGTCTACTTCAACGAGGTGCGTACCTCAAAATTTTCAGCATCTATGAAAACGCTTTGCAACTCCTGACCGCTTCTCCAGGCCAGCGGAAACAAGTATGTCCCTCGTGCCGTCCTCGTCGATCTTGAGCCTGGTACCATGGACGCCGTCCGTGCCGGT…
			>20
			TTGGACCAAGGAACTCCTCCAAAGCATGATCTCGGATGTGTCCTATTATATCTGCCACGTGTTTGCTAACAACTTTGCAGGCAAACCATCTCTGGCGAGCACGGCCTTGACGGCTCCGGTGTGTAAGTACAGCCTGTATACACCTCGAACGAACGACGACCATATGGCATTAGAAGTTGGAATGGATCTGACGGCAAGGATAGTTACAATGGCTCCTCTGATCTCCAGCTGGAGCGTATGAACGTCTACTTCAACGAGGTGCGTACCTCAAAATTTTCAGCATCTATGAAAACGCTTTACAACTCCTGACCGCTTCTCCAGGCCAGCGGAAACAAGTATGTCCCTCGTGCCGTCCTCGTCGATCTTGAGCCTGGTACCATGGACGCCGTCCGTGCCGGT…
			>21
			TGGGACTAAAGATCTCTGCCGAAGCATGGGATCTAATGCGTCCCATTACTTCTGCCACGTGCTTGCTAACGGTTCTACAGGCAGACCATCTCTGGCGAGCACGGCCTTGACGGCTCCGGTGTGTAAGTACAACCCGTGTACATCTCGAACAAAGGACAATCCGTTGGCGGTGGAAGGGTCTGAAAGGGTCTGACGGGAAGGATAGTTACAATGGCTCCTCCGACCTCCAGCTGGAGCGCATGAACGTCTACTTCAACGAGGTGCGTACCTCAGATTTTGCAGCCCCCCTAGAAACGCCGTGCAGGTCCTGACCACTTCTCCAGGCTAGTGGAAACAAGTATGTTCCTCGTGCCGTCCTTGTCGATCTTGAGCCCGGTACCATGGATGCCGTCCGTGCAG…
			>22
			TGGGACGAAAGATCCCTACCGATGCATGGGATCTAATGCGTCCCATTACTTCTGCCACGTGTTTGCTAACGGTTTTACAGGCAGACCATTTCTGGCGAGCACGGCCTTGACGGCTCCGGTGTGTAAGTACAACCCGTGTACATCTCGAACGAAGGACAATCCGTTGGCGATGGAAGGGTCTGAAAGGGGTCTGACGGGAAGGATAGTTACAATGGCTCCTCCGACCTCCAGCTGGAGCGCATGAACGTCTACTTCAACGAGGTGCGTACCTCAGATTTTGCAGCCTCCCTAGAAACGCCGTGCAGGCCCTGACCACTTCTCCAGGCTAGTGGAAACAAGTATGTTCCTCGTGCCGTCCTCGTCGATCTTGAGCCCGGTACCATGGACGCCGTCCGCGCA…
			>23
			TGGGACAAAAGATCCCTACCGATGCATGGGATCTAATGCGTCCCATTACTTCTGCCACGTGTTTGCTAACGGTTTTACAGGCAGACCATTTCTGGCGAGCACGGCCTTGACGGCTCCGGTGTGTAAGTACAACCCGTGTACATCTCGAACGAAGGACAATCCGTTGGCGATGGAAGGGTCTGAAAGGGTCTGACGGGAAGGATAGTTACAATGGCTCCTCCGACCTCCAGCTGGAGCGCATGAACGTCTATTTCAACGAGGTGCGTACCTCAGATTTTGCAGCCTCCCTAGAAACGCCGTGCAGGCCCTGACCACTTCTCCAGGCTAGTGGAAACAAGTATGTTCCTCGTGCCGTCCTCGTCGATCTTGAGCCCGGTACCATGGACGCCGTCCGCGCAG…
			>24
			TGGGACAAAAGATCCCTACCGATGCATGGGATCTAATGCGTCCCATTACTTCTGCCACGTGTTTGCTAACGGTTTTACAGGCAGACCATTTCTGGCGAGCACGGCCTTGACGGCTCCGGTGTGTAAGTACAACCCGTGTACATCTCGAACGAAGGACAATCCGTTGGCGATGGAAGGGTCTGAAAGGGTCTGACGGGAAGGATAGTTACAATGGCTCCTCCGACCTCCAGCTGGAGCGCATGAACGTCTACTTCAACGAGGTGCGTACCTCAGATTTTGCAGCCTCCCTAGAAACGCCGTGCAGGCCCTGACCACTTCTCCAGGCTAGTGGAAACAAGTATGTTCCTCGTGCCGTCCTCGTCGATCTTGAGCCCGGTACCATGGACGCCGTCCGCGCAG…
			>25
			TGGGACAAAAGATCCCTACCGATGCATGGGATCTAATGCGTCCCATTACTTCTGCCACGTGTTTGCTAACGGTTTTACAGGCAGACCATTTCTGGCGAGCACGGCCTTGACGGCTCCGGTGTGTAAGTACAACCCGTGTACATCTCGAACGAAGGACAATCCGTTGGCGATGGAAGGGTCTGAAAGGGTCTGACGGGAAGGATAGTTACAATGGCTCCTCCGACCTCCAGCTGGAGCGCATGAACGTCTACTTCAACGAGGTGCGTACCTCAGATTTTGCAGCCTCCCTAGAAACGCCGTGCAGGCCCTGACCACTTCTCCAGGCTAGTGGAAACAAGTATGTTCCTCGTGCCGTCCTCGTCGATCTTGAGCCCGGTACCATGGACGCCGTCCGCGCAG…
			>26
			TGGGACAAAAGATCCCTACCGATGCATGGGATCTAATGCGTCCCATTACTTCTGCCACGTGTTTGCTAACGGTTTTACAGGCAGACCATTTCTGGCGAGCACGGCCTTGACGGCTCCGGTGTGTAAGTACAACCCGTGTACATCTCGAACGAAGGACAATCCGTTGGCGATGGAAGGGTCTGAAAGGGTCTGACGGGAAGGATAGTTACAATGGCTCCTCCGACCTCCAGCTGGAGCGCATGAACGTCTACTTCAACGAGGTGCGTACCTCAGATTTTGCAGCCTCCCTAGAAACGCCGTGCAGGCCCTGACCACTTCTCCAGGCTAGTGGAAACAAGTATGTTCCTCGTGCCGTCCTCGTCGATCTTGAGCCCGGTACCATGGACGCCGTCCGCGCAG…
			>27
			TGGGACAAAAGATCCCTACCGATGCATGGGATCTAATGCGTCCCATTACTTCTGCCACGTGTTTGCTAACGGTTTTACAGGCAGACCATTTCTGGCGAGCACGGCCTTGACGGCTCCGGTGTGTAAGTACAACCCGTGTACATCTCGAACGAAGGACAATCCGTTGGCGATGGAAGGGTCTGAAAGGGTCTGACGGGAAGGATAGTTACAATGGCTCCTCCGACCTCCAGCTGGAGCGCATGAACGTCTACTTCAACGAGGTGCGTACCTCAGATTTTGCAGCCTCCCTAGAAACGCCGTGCAGGCCCTGACCACTTCTCCAGGCTAGTGGAAACAAGTATGTTCCTCGTGCCGTCCTCGTCGATCTTGAGCCCGGTACCATGGACGCCGTCCGCGCAG…
			>28
			TGGGACGAAAGATCCCTACCGATGCATGGGATCTAATGCGTCCCATTACTTCTGCCACGTGTTTGCTAACGGTTTTACAGGCAGACCATTTCTGGCGAGCACGGCCTTGACGGCTCCGGTGTGTAAGTACAACCCGTGTACATCTCGAACGAAGGACAATCCGTTGGCGATGGAAGGGTCTGAAAGGGGTCTGACGGGAAGGATAGTTACAATGGCTCCTCCGACCTCCAGCTGGAGCGCATGAACGTCTACTTCAACGAGGTGCGTACCTCAGATTTTGCAGCCTCCCTAGAAACGCCGTGCAGGCCCTGACCACTTCTCCAGGCTAGTGGAAACAAGTATGTTCCTCGTGCCGTCCTCGTCGATCTTGAGCCCGGTACCATGGACGCCGTCCGCGCA…
			>29
			TGGGACGAAAGATCCCTACCGATGCATGGGATCTAATGCGTCCCATTACTTCTGCCACGTGTTTGCTAACGGTTTTACAGGCAGACCATTTCTGGCGAGCACGGCCTTGACGGCTCCGGTGTGTAAGTACAACCCGTGTACATCTCGAACGAAGGACAATCCGTTGGCGATGGAAGGGTCTGAAAGGGGTCTGACGGGAAGGATAGTTACAATGGCTCCTCCGACCTCCAGCTGGAGCGCATGAACGTCTACTTCAACGAGGTGCGTACCTCAGATTTTGCAGCCTCCCTAGAAACGCCGTGCAGGCCCTGACCACTTCTCCAGGCTAGTGGAAACAAGTATGTTCCTCGTGCCGTCCTCGTCGATCTTGAGCCCGGTACCATGGACGCCGTCCGCGCA…
			>30
			TGGGACCAAAGATCTCTGCCGAAGCATGGGGATCTAATGCGTCCCATTACTTCTGCCACGTGTTTGCTAACGGTTTTACAGGCAGACCATCTCTGGCGAGCACGGCCTTGACGGCTCCGGTGTGTAAGTACAACCCGTGTACATCTCGAACGAAGGACAATCCGTTGGCGATGGAAGGGTCTGAAAGGGTCTGACGGGAAGGATAGTTACAATGGCTCCTCCGACCTCCAGCTGGAGCGCATGAACGTCTACTTCAACGAGGTGCGTACCTCAGATTTTGCAACCTCCCTAGAAACGCCGTGCAGGTCCTGACCACTTCTCCAGGCTAGTGGAAACAAGTATGTTCCTCGTGCTGTCCTCGTCGATCTTGAGCCCGGTACCATGGACGCCGTCCGTGCA…
			>31
			TGGGACCAAAGATCTCTGCCGAAGCATGGGGATCTAATGCGTCCCATTACTTCTGCCACGTGTTTGCTAACGGTTTTACAGGCAGACCATCTCTGGCGAGCACGGCCTTGACGGCTCCGGTGTGTAAGTACAACCCGTGTACATCTCGAACGAAGGACAATCCGTTGGCGATGGAAGGGTCTGAAAGGGTCTGACGGGAAGGATAGTTACAATGGCTCCTCCGACCTCCAGCTGGAGCGCATGAACGTCTACTTCAACGAGGTGCGTACCTCAGATTTTGCAACCTCCCTAGAAACGCCGTGCAGGTCCTGACCACTTCTCCAGGCTAGTGGAAACAAGTATGTTCCTCGTGCTGTCCTCGTCGATCTTGAGCCCGGTACCATGGACGCCGTCCGTGCA…
			>32
			TGGGACCAAAGATCTCTGCCGAAGCATGGGGATCTAATGCGTCCCATTACTTCTGCCACGTGTTTGCTAACGGTTTTACAGGCAGACCATCTCTGGCGAGCACGGCCTTGACGGCTCCGGTGTGTAAGTACAACCCGTGTACATCTCGAACGAAGGACAATCCGTTGGCGATGGAAGGGTCTGAAAGGGTCTGACGGGAAGGATAGTTACAATGGCTCCTCCGACCTCCAGCTGGAGCGCATGAACGTCTACTTCAACGAGGTGCGTACCTCAGATTTTGCAACCTCCCTAGAAACGCCGTGCAGGTCCTGACCACTTCTCCAGGCTAGTGGAAACAAGTATGTTCCTCGTGCTGTCCTCGTCGATCTTGAGCCCGGTACCATGGACGCCGTCCGTGCA…
			>33
			TGGGACCAAAAATCTCTGCCGAAGCATGGGATCTAATGCGTCCCATTACTTCTGCCACGCGTTTGCTAACGGTTTTACAGGCAGACCATCTCTGGCGAGCACGGCCTTGACGGCTCCGGCGTGTAAGTACACCCCGTGTACATCTCGAACGAAGGACAATCCGTTGGCGATGGAAGGTTCTGAAAGGGTCTGACTGGAAGGATAGTTACAATGGCTCCTCCGACCTCCAGCTGGAGCGCATGAACGTCTACTTCAACGAGGTGCGTACCTCAGATTTTGTAGCCTCCCTAGAAATGACATGCAGGTCCTGACCACTTCTCCAGGCTAGTGGAAACAAGTATGTTCCTCGTGCCGTTCTCGTCGATCTTGAGCCCGGTACCATGGACGCCGTCCGTGCAG…
			>34
			TGGGACCAAAGACCTCTGCCGAAGCATGGGATCTAATGCGTCCCATTACTTCTGCCACGTGTTTGCTAACGGTTTTACAGGCAGACCATCTCTGGCGAGCACGGCCTTGACGGCTCCGGCGTGTAAGTACAACCCGTGTACATCTCGAACGAAGGACAATCCGGTGGCGATGGAAGGTTCTGAAAGGGTCTGACTGGAAGGATAGTTACAATGGCTCCTCCGACCTCCAGCTGGAGCGCATGAACGTCTACTTCAACGAGGTGCGTAACTCAGATTTTGTAGCCTCCCTAGAAATGCCGTGCAGGTCCTGACCACTTCTCCAGGCTAGTGGAAACAAGTATGTTCCTCGTGCCGTCCTCGTCGATCTTGAGCCCGGTACCATGGACGCCGTCCGTGCAG…
			>35
			TGGGACCAAAAATCTCTGCCGAAGCATGGGATCTAATGCGTCCCATTACTTCTGCCACGCGTTTGCTAACGGTTTTACAGGCAGACCATCTCTGGCGAGCACGGCCTTGACGGCTCCGGCGTGTAAGTACACCCCGTGTACATCTCGAACGAAGGACAATCCGTTGGCGATGGAAGGTTCTGAAAGGGTCTGACTGGAAGGATAGTTACAATGGCTCCTCCGACCTCCAGCTGGAGCGCATGAACGTCTACTTCAACGAGGTGCGTACCTCAGATTTTGTAGCCTCCCTAGAAATGACATGCAGGTCCTGACCACTTCTCCAGGCTAGTGGAAACAAGTATGTTCCTCGTGCCGTTCTCGTCGATCTTGAGCCCGGTACCATGGACGCCGTCCGTGCAG…
			>36
			TGGGACAAAAGATCCCTACCGATGCATGGGATCTAATGCGTCCCATTACTTCTGCCACGTGTTTGCTAACGGTTTTACAGGCAGACCATTTCTGGCGAGCACGGCCTTGACGGCTCCGGTGTGTAAGTACAACCCGTGTACATCTCGAACGAAGGACAATCCGTTGGCGATGGAAGGGTCTGAAAGGGTCTGACGGGAAGGATAGTTACAATGGCTCCTCCGACCTCCAGCTGGAGCGCATGAACGTCTACTTCAACGAGGTGCGTACCTCAGATTTTGCAGCCTCCCTAGAAACGCCGTGCAGGCCCTGACCACTTCTCCAGGCTAGTGGAAACAAGTATGTTCCTCGTGCCGTCCTCGTCGATCTTGAGCCCGGTACCATGGACGCCGTCCGCGCAG…
			>37
			TGGGACCAAAGATCTCTGCCGAAGCATGGGATCTAATGCGTCCTATTACTTCTGCCACGTGTTTGCTAACGGTTTTACAGGCAGACCATCTCTGGCGAGCACGGCCTTGACGGCTCCGGTGTGTAAGTACAACCCGTGTACATCTCGAACGAAGGACAATCCGTTGGCGGTGGAAGGGTCTGACGGGAAGGATAGTTACAATGGCTCCTCCGACCTCCAGCTGGAGCGCATGAACGTCTACTTCAACGAGGTGCGTACCTCAGATTTTGCAGCCTCCCTAGAAACGCCATGCAGGTCCTGACCACTTCTCCAGGCTAGTGGAAACAAGTATGTTCCTCGTGCCGTCCTCGTCGATCTTGAGCCCGGTACCATGGACGCCGTCCGTGCAGGTCCCTTCGG…
			>38
			ATGGACCGAACACCGCTACAGAAGCATGAGCTCGGATACTTTCTCTTGTCTCTACTACGTGTTTGCTAACACCTTTGCGCAGGCAGACCATCTCTGGCGAGCACGGCCTTGACGGCTCCGGTGTGTAAGTACAACCCGTGTACATCTCGAATGAAGAACACTTGGATCGCAGTGGAGGAGTTCGAAAGGGTCTGACGAGAAGGATAGTTACAATGGCTCCTCCGACCTCCAGCTGGAGCGCATGAACGTCTACTTCAACGAAGTTCGTACCTCAGGGGGTTTAAAAAAACCCCCCCAACCTCGATAGAAACGCTTTGCAGGCCCTGACCTCTTCTCTAGGCTAGCGGAAACAAGTATGTCCCTCGTGCCGTCCTCGTCGATCTTGAGCCCGGTACCATG…
			>39
			TTGTACCGAAGACCTCTGCAGAAGCATGGGCTCTGATATGTTCTGTTGCCTCTATCGCGTGTTGGCTAACACCTTTACAGGCAGACTATCTCTGGCGAACACGGCCTTGACGGCTCCGGTGTGTAAGTACAACCCGTGTACATCTCGAACGAAGAACAATTAGATCGCAGTGGAGGAGTTGGAAAGGGTCTGACAGGAAGGATAGTTACAATGGCTCCTCCGACCTCCAGCTGGAGCGCATGAACGTCTACTTTAACGAGGTTCGTACCTCGGCTTTTTTATTAATTTTCATTATTTCTTTTTTCAACCTCGATAGAAATGTTTGCGGGTCCTGACCATTTCTCCAGGCTAGCGGAAACAAGTATGTACCTCGTGCCGTCCTCGTCGATCTTGAACCCG…
			>40
			TTGGACCAAGGAACTCCTCAAAAGCATGATCTCGGATGTGTCCTATTATATATGCCACGTGTTTGCTAACAACTTTGCAGGCAAACCATCTCTGGCGAGCACGGTCTTGACGGCTCCGGTGTGTAAGTACAGCCTGTATACACCTCGAACGAACGACGACCATATGGCATTAGAAGTTGGAATGGATCTGACGGCAAGGATAGTTACAATGGCTCCTCTGATCTCCAGCTGGAGCGTATGAACGTCTACTTCAACGAGGTGCGTACCTCAAAATTTTCAGCATCTATGAAAACGCTTTGCAACTCCTGACCGCTTCTCCAGGCCAGCGGAAACAAGTATGTCCCTCGTGCCGTCCTCGTCGATCTTGAGCCTGGTACCATGGACGCCGTCCGTGCCGGT…
			>41
			TTGGACCAAGGAACTCCTCAAAAGCATGATCTCGGATGTGTCCTATTATATATGCCACGTGTTTGCTAACAACTTTGCAGGCAAACCATCTCTGGCGAGCACGGTCTTGACGGCTCCGGTGTGTAAGTACAGCCTGTATACACCTCGAACGAACGACGACCATATGGCATTAGAAGTTGGAATGGATCTGACGGCAAGGATAGTTACAATGGCTCCTCTGATCTCCAGCTGGAGCGTATGAACGTCTACTTCAACGAGGTGCGTACCTCAAAATTTTCAGCATCTATGAAAACGCTTTGCAACTCCTGACCGCTTCTCCAGGCCAGCGGAAACAAGTATGTCCCTCGTGCCGTCCTCGTCGATCTTGAGCCTGGTACCATGGACGCCGTCCGTGCCGGT…
			>42
			TTGGACCAAGGAACTCCTCAAAAGCATGATCTCGGATGTGTCCTATTATATATGCCACGTGTTTGCTAACAACTTTGCAGGCAAACCATCTCTGGCGAGCACGGTCTTGACGGCTCCGGTGTGTAAGTACAGCCTGTATACACCTCGAACGAACGACGACCATATGGCATTAGAAGTTGGAATGGATCTGACGGCAAGGATAGTTACAATGGCTCCTCTGATCTCCAGCTGGAGCGTATGAACGTCTACTTCAACGAGGTGCGTACCTCAAAATTTTCAGCATCTATGAAAACGCTTTGCAACTCCTGACCGCTTCTCCAGGCCAGCGGAAACAAGTATGTCCCTCGTGCCGTCCTCGTCGATCTTGAGCCTGGTACCATGGACGCCGTCCGTGCCGGT…
			>43
			TTGGACCAAGGAACTCCTCAAAAGCATGATCTCGGATGTGTCCTATTATATATGCCACGTGTTTGCTAACAACTTTGCAGGCAAACCATCTCTGGCGAGCACGGTCTTGACGGCTCCGGTGTGTAAGTACAGCCTGTATACACCTCGAACGAACGACGACCATATGGCATTAGAAGTTGGAATGGATCTGACGGCAAGGATAGTTACAATGGCTCCTCTGATCTCCAGCTGGAGCGTATGAACGTCTACTTCAACGAGGTGCGTACCTCAAAATTTTCAGCATCTATGAAAACGCTTTGCAACTCCTGACCGCTTCTCCAGGCCAGCGGAAACAAGTATGTCCCTCGTGCCGTCCTCGTCGATCTTGAGCCTGGTACCATGGACGCCGTCCGTGCCGGT…
			>44
			TTGGACCAAGGAACTCCTCAAAAGCATGATCTCGGATGTGTCCTATTATATATGCCACGTGTTTGCTAACAACTTTGCAGGCAAACCATCTCTGGCGAGCACGGTCTTGACGGCTCCGGTGTGTAAGTACAGCCTGTATACACCTCGAACGAACGACGACCATATGGCATTAGAAGTTGGAATGGATCTGACGGCAAGGATAGTTACAATGGCTCCTCTGATCTCCAGCTGGAGCGTATGAACGTCTACTTCAACGAGGTGCGTACCTCAAAATTTTCAGCATCTATGAAAACGCTTTGCAACTCCTGACCGCTTCTCCAGGCCAGCGGAAACAAGTATGTCCCTCGTGCCGTCCTCGTCGATCTTGAGCCTGGTACCATGGACGCCGTCCGTGCCGGT…
			>45
			TTGGACCAAGGAACTCCTCAAAAGCATGATCTCGGATGTGTCCTATTATATATGCCACGTGTTTGCTAACAACTTTGCAGGCAAACCATCTCTGGCGAGCACGGTCTTGACGGCTCCGGTGTGTAAGTACAGCCTGTATACACCTCGAACGAACGACGACCATATGGCATTAGAAGTTGGAATGGATCTGACGGCAAGGATAGTTACAATGGCTCCTCTGATCTCCAGCTGGAGCGTATGAACGTCTACTTCAACGAGGTGCGTACCTCAAAATTTTCAGCATCTATGAAAACGCTTTGCAACTCCTGACCGCTTCTCCAGGCCAGCGGAAACAAGTATGTCCCTCGTGCCGTCCTCGTCGATCTTGAGCCTGGTACCATGGACGCCGTCCGTGCCGGT…
			>46
			TTGGACCAAGGAACTCCTCAAAAGCATGATCTCGGATGTGTCCTATTATATATGCCACGTGTTTGCTAACAACTTTGCAGGCAAACCATCTCTGGCGAGCACGGTCTTGACGGCTCCGGTGTGTAAGTACAGCCTGTATACACCTCGAACGAACGACGACCATATGGCATTAGAAGTTGGAATGGATCTGACGGCAAGGATAGTTACAATGGCTCCTCTGATCTCCAGCTGGAGCGTATGAACGTCTACTTCAACGAGGTGCGTACCTCAAAATTTTCAGCATCTATGAAAACGCTTTGCAACTCCTGACCGCTTCTCCAGGCCAGCGGAAACAAGTATGTCCCTCGTGCCGTCCTCGTCGATCTTGAGCCTGGTACCATGGACGCCGTCCGTGCCGGT…
			>47
			TTGGACCAAGGAACTCCTCAAAAGCATGATCTCGGATGTGTCCTATTATATATGCCACGTGTTTGCTAACAACTTTGCAGGCAAACCATCTCTGGCGAGCACGGTCTTGACGGCTCCGGTGTGTAAGTACAGCCTGTATACACCTCGAACGAACGACGACCATATGGCATTAGAAGTTGGAATGGATCTGACGGCAAGGATAGTTACAATGGCTCCTCTGATCTCCAGCTGGAGCGTATGAACGTCTACTTCAACGAGGTGCGTACCTCAAAATTTTCAGCATCTATGAAAACGCTTTGCAACTCCTGACCGCTTCTCCAGGCCAGCGGAAACAAGTATGTCCCTCGTGCCGTCCTCGTCGATCTTGAGCCTGGTACCATGGACGCCGTCCGTGCCGGT…
			>48
			TTGGACCAAGGAACTCCTCAAAAGCATGATCTCGGATGTGTCCTATTATATATGCCACGTGTTTGCTAACAACTTTGCAGGCAAACCATCTCTGGCGAGCACGGTCTTGACGGCTCCGGTGTGTAAGTACAGCCTGTATACACCTCGAACGAACGACGACCATATGGCATTAGAAGTTGGAATGGATCTGACGGCAAGGATAGTTACAATGGCTCCTCTGATCTCCAGCTGGAGCGTATGAACGTCTACTTCAACGAGGTGCGTACCTCAAAATTTTCAGCATCTATGAAAACGCTTTGCAACTCCTGACCGCTTCTCCAGGCCAGCGGAAACAAGTATGTCCCTCGTGCCGTCCTCGTCGATCTTGAGCCTGGTACCATGGACGCCGTCCGTGCCGGT…
			>49
			TTGGACCAAGGAACTCCTCAAAAGCATGATCTCGGATGTGTCCTATTATATATGCCACGTGTTTGCTAACAACTTTGCAGGCAAACCATCTCTGGCGAGCACGGTCTTGACGGCTCCGGTGTGTAAGTACAGCCTGTATACACCTCGAACGAACGACGACCATATGGCATTAGAAGTTGGAATGGATCTGACGGCAAGGATAGTTACAATGGCTCCTCTGATCTCCAGCTGGAGCGTATGAACGTCTACTTCAACGAGGTGCGTACCTCAAAATTTTCAGCATCTATGAAAACGCTTTGCAACTCCTGACCGCTTCTCCAGGCCAGCGGAAACAAGTATGTCCCTCGTGCCGTCCTCGTCGATCTTGAGCCTGGTACCATGGACGCCGTCCGTGCCGGT…
			>50
			TTGGACCAAGGAACTCCTCAAAAGCATGATCTCGGATGTGTCCTATTATATATGCCACGTGTTTGCTAACAACTTTGCAGGCAAACCATCTCTGGCGAGCACGGTCTTGACGGCTCCGGTGTGTAAGTACAGCCTGTATACACCTCGAACGAACGACGACCATATGGCATTAGAAGTTGGAATGGATCTGACGGCAAGGATAGTTACAATGGCTCCTCTGATCTCCAGCTGGAGCGTATGAACGTCTACTTCAACGAGGTGCGTACCTCAAAATTTTCAGCATCTATGAAAACGCTTTGCAACTCCTGACCGCTTCTCCAGGCCAGCGGAAACAAGTATGTCCCTCGTGCCGTCCTCGTCGATCTTGAGCCTGGTACCATGGACGCCGTCCGTGCCGGT…
			>51
			TTGGACCAAGGAACTCCTCAAAAGCATGATCTCGGATGTGTCCTATTATATATGCCACGTGTTTGCTAACAACTTTGCAGGCAAACCATCTCTGGCGAGCACGGTCTTGACGGCTCCGGTGTGTAAGTACAGCCTGTATACACCTCGAACGAACGACGACCATATGGCATTAGAAGTTGGAATGGATCTGACGGCAAGGATAGTTACAATGGCTCCTCTGATCTCCAGCTGGAGCGTATGAACGTCTACTTCAACGAGGTGCGTACCTCAAAATTTTCAGCATCTATGAAAACGCTTTGCAACTCCTGACCGCTTCTCCAGGCCAGCGGAAACAAGTATGTCCCTCGTGCCGTCCTCGTCGATCTTGAGCCTGGTACCATGGACGCCGTCCGTGCCGGT…
			>52
			TTGGACCAAGGAACTCCTCAAAAGCATGATCTCGGATGTGTCCTATTATATATGCCACGTGTTTGCTAACAACTTTGCAGGCAAACCATCTCTGGCGAGCACGGTCTTGACGGCTCCGGTGTGTAAGTACAGCCTGTATACACCTCGAACGAACGACGACCATATGGCATTAGAAGTTGGAATGGATCTGACGGCAAGGATAGTTACAATGGCTCCTCTGATCTCCAGCTGGAGCGTATGAACGTCTACTTCAACGAGGTGCGTACCTCAAAATTTTCAGCATCTATGAAAACGCTTTGCAACTCCTGACCGCTTCTCCAGGCCAGCGGAAACAAGTATGTCCCTCGTGCCGTCCTCGTCGATCTTGAGCCTGGTACCATGGACGCCGTCCGTGCCGGT…
			>53
			TTGGACCAAGGAACTCCTCAAAAGCATGATCTCGGATGTGTCCTATTATATATGCCACGTGTTTGCTAACAACTTTGCAGGCAAACCATCTCTGGCGAGCACGGTCTTGACGGCTCCGGTGTGTAAGTACAGCCTGTATACACCTCGAACGAACGACGACCATATGGCATTAGAAGTTGGAATGGATCTGACGGCAAGGATAGTTACAATGGCTCCTCTGATCTCCAGCTGGAGCGTATGAACGTCTACTTCAACGAGGTGCGTACCTCAAAATTTTCAGCATCTATGAAAACGCTTTGCAACTCCTGACCGCTTCTCCAGGCCAGCGGAAACAAGTATGTCCCTCGTGCCGTCCTCGTCGATCTTGAGCCTGGTACCATGGACGCCGTCCGTGCCGGT…
			>54
			TTGGACCAAGGAACTCCTCAAAAGCATGATCTCGGATGTGTCCTATTATATATGCCACGTGTTTGCTAACAACTTTGCAGGCAAACCATCTCTGGCGAGCACGGTCTTGACGGCTCCGGTGTGTAAGTACAGCCTGTATACACCTCGAACGAACGACGACCATATGGCATTAGAAGTTGGAATGGATCTGACGGCAAGGATAGTTACAATGGCTCCTCTGATCTCCAGCTGGAGCGTATGAACGTCTACTTCAACGAGGTGCGTACCTCAAAATTTTCAGCATCTATGAAAACGCTTTGCAACTCCTGACCGCTTCTCCAGGCCAGCGGAAACAAGTATGTCCCTCGTGCCGTCCTCGTCGATCTTGAGCCTGGTACCATGGACGCCGTCCGTGCCGGT…
			>55
			TTGGACCAAGGAACTCCTCAAAAGCATGATCTCGGATGTGTCCTATTATATATGCCACGTGTTTGCTAACAACTTTGCAGGCAAACCATCTCTGGCGAGCACGGTCTTGACGGCTCCGGTGTGTAAGTACAGCCTGTATACACCTCGAACGAACGACGACCATATGGCATTAGAAGTTGGAATGGATCTGACGGCAAGGATAGTTACAATGGCTCCTCTGATCTCCAGCTGGAGCGTATGAACGTCTACTTCAACGAGGTGCGTACCTCAAAATTTTCAGCATCTATGAAAACGCTTTGCAACTCCTGACCGCTTCTCCAGGCCAGCGGAAACAAGTATGTCCCTCGTGCCGTCCTCGTCGATCTTGAGCCTGGTACCATGGACGCCGTCCGTGCCGGT…
			>56
			TTGGACCAAGGAACTCCTCAAAAGCATGATCTCGGATGTGTCCTATTATATATGCCACGTGTTTGCTAACAACTTTGCAGGCAAACCATCTCTGGCGAGCACGGTCTTGACGGCTCCGGTGTGTAAGTACAGCCTGTATACACCTCGAACGAACGACGACCATATGGCATTAGAAGTTGGAATGGATCTGACGGCAAGGATAGTTACAATGGCTCCTCTGATCTCCAGCTGGAGCGTATGAACGTCTACTTCAACGAGGTGCGTACCTCAAAATTTTCAGCATCTATGAAAACGCTTTGCAACTCCTGACCGCTTCTCCAGGCCAGCGGAAACAAGTATGTCCCTCGTGCCGTCCTCGTCGATCTTGAGCCTGGTACCATGGACGCCGTCCGTGCCGGT…
			>57
			TTGGACCAAGGAACTCCTCAAAAGCATGATCTCGGATGTGTCCTATTATATATGCCACGTGTTTGCTAACAACTTTGCAGGCAAACCATCTCTGGCGAGCACGGTCTTGACGGCTCCGGTGTGTAAGTACAGCCTGTATACACCTCGAACGAACGACGACCATATGGCATTAGAAGTTGGAATGGATCTGACGGCAAGGATAGTTACAATGGCTCCTCTGATCTCCAGCTGGAGCGTATGAACGTCTACTTCAACGAGGTGCGTACCTCAAAATTTTCAGCATCTATGAAAACGCTTTGCAACTCCTGACCGCTTCTCCAGGCCAGCGGAAACAAGTATGTCCCTCGTGCCGTCCTCGTCGATCTTGAGCCTGGTACCATGGACGCCGTCCGTGCCGGT…
			>58
			TTGGACCAAGGAACTCCTCAAAAGCATGATCTCGGATGTGTCCTATTATATATGCCACGTGTTTGCTAACAACTTTGCAGGCAAACCATCTCTGGCGAGCACGGTCTTGACGGCTCCGGTGTGTAAGTACAGCCTGTATACACCTCGAACGAACGACGACCATATGGCATTAGAAGTTGGAATGGATCTGACGGCAAGGATAGTTACAATGGCTCCTCTGATCTCCAGCTGGAGCGTATGAACGTCTACTTCAACGAGGTGCGTACCTCAAAATTTTCAGCATCTATGAAAACGCTTTGCAACTCCTGACCGCTTCTCCAGGCCAGCGGAAACAAGTATGTCCCTCGTGCCGTCCTCGTCGATCTTGAGCCTGGTACCATGGACGCCGTCCGTGCCGGT…
			>59
			TTGGACCAAGGAACTCCTCAAAAGCATGATCTCGGATGTGTCCTATTATATATGCCACGTGTTTGCTAACAACTTTGCAGGCAAACCATCTCTGGCGAGCACGGTCTTGACGGCTCCGGTGTGTAAGTACAGCCTGTATACACCTCGAACGAACGACGACCATATGGCATTAGAAGTTGGAATGGATCTGACGGCAAGGATAGTTACAATGGCTCCTCTGATCTCCAGCTGGAGCGTATGAACGTCTACTTCAACGAGGTGCGTACCTCAAAATTTTCAGCATCTATGAAAACGCTTTGCAACTCCTGACCGCTTCTCCAGGCCAGCGGAAACAAGTATGTCCCTCGTGCCGTCCTCGTCGATCTTGAGCCTGGTACCATGGACGCCGTCCGTGCCGGT…
			>60
			TTGGACCAAGGAACTCCTCAAAAGCATGATCTCGGATGTGTCCTATTATATATGCCACGTGTTTGCTAACAACTTTGCAGGCAAACCATCTCTGGCGAGCACGGTCTTGACGGCTCCGGTGTGTAAGTACAGCCTGTATACACCTCGAACGAACGACGACCATATGGCATTAGAAGTTGGAATGGATCTGACGGCAAGGATAGTTACAATGGCTCCTCTGATCTCCAGCTGGAGCGTATGAACGTCTACTTCAACGAGGTGCGTACCTCAAAATTTTCAGCATCTATGAAAACGCTTTGCAACTCCTGACCGCTTCTCCAGGCCAGCGGAAACAAGTATGTCCCTCGTGCCGTCCTCGTCGATCTTGAGCCTGGTACCATGGACGCCGTCCGTGCCGGT…
			>61
			TTGGACCAAGGAACTCCTCAAAAGCATGATCTCGGATGTGTCCTATTATATATGCCACGTGTTTGCTAACAACTTTGCAGGCAAACCATCTCTGGCGAGCACGGTCTTGACGGCTCCGGTGTGTAAGTACAGCCTGTATACACCTCGAACGAACGACGACCATATGGCATTAGAAGTTGGAATGGATCTGACGGCAAGGATAGTTACAATGGCTCCTCTGATCTCCAGCTGGAGCGTATGAACGTCTACTTCAACGAGGTGCGTACCTCAAAATTTTCAGCATCTATGAAAACGCTTTGCAACTCCTGACCGCTTCTCCAGGCCAGCGGAAACAAGTATGTCCCTCGTGCCGTCCTCGTCGATCTTGAGCCTGGTACCATGGACGCCGTCCGTGCCGGT…
			>62
			TGGGACCAAAGATCTTTGCGGAAGCTTGGGTTTCGATGTGTCTTGTCACTTCGGCCACGTGTTTACTAATAGCTTTGCAGGCAGACCATCTCTGGTGAGCATGGCCTTGACGGCTCCGGTGTGTAAGTACAACCCGTGTACATTTTGAAGGAAGGACAATGGACAATGAGATGGCAGTGCAAGAGTTTGAAATGGTCTGACGGGAAGAATAGTTACAATGGCTCCTCCGATCTCCAGCTGGAGCGCATGAACGTCTACTTCAACGAGGTTCGTACCTCCACATTTCAACCTCGATAGAAACACTTTACAGGTCCTGACTGCTGCTCCAGGCTAGCGGAAACAAGTATGTCCCTCGTGCCGTCCTCGTCGATCTTGAGCCCGGTACCATGGACGCCGTCC…
			>63
			TGGGACCAAAGATCTTTGCGGAAGCTTGGGTTTCGATGTGTCTTGTCACTTCGGCCACGTGTTTACTAATAGCTTTGCAGGCAGACCATCTCTGGTGAGCATGGCCTTGACGGCTCCGGTGTGTAAGTACAACCCGTGTACATTTTGAAGGAAGGACAATGGACAATGAGATGGCAGTGCAAGAGTTTGAAATGGTCTGACGGGAAGAATAGTTACAATGGCTCCTCCGATCTCCAGCTGGAGCGCATGAACGTCTACTTCAACGAGGTTCGTACCTCCACATTTCAACCTCGATAGAAACACTTTACAGGTCCTGACTGCTGCTCCAGGCTAGCGGAAACAAGTATGTCCCTCGTGCCGTCCTCGTCGATCTTGAGCCCGGTACCATGGACGCCGTCC…
			>64
			TGGGACCAAAGATCTTTGCGGAAGCTTGGGTTTCGATGTGTCTTGTCACTTCGGCCACGTGTTTACTAATAGCTTTGCAGGCAGACCATCTCTGGTGAGCATGGCCTTGACGGCTCCGGTGTGTAAGTACAACCCGTGTACATTTTGAAGGAAGGACAATGGACAATGAGATGGCAGTGCAAGAGTTTGAAATGGTCTGACGGGAAGAATAGTTACAATGGCTCCTCCGATCTCCAGCTGGAGCGCATGAACGTCTACTTCAACGAGGTTCGTACCTCCACATTTCAACCTCGATAGAAACACTTTACAGGTCCTGACTGCTGCTCCAGGCTAGCGGAAACAAGTATGTCCCTCGTGCCGTCCTCGTCGATCTTGAGCCCGGTACCATGGACGCCGTCC…
